# Supplementary material for: Finding a Husband: Using Explainable AI to Define Male Mosquito Flight Differences
Source: Biology (Basel). 2023 Mar 24;12(4):496. doi: 10.3390/biology12040496 (PMC10135534; doi:10.3390/biology12040496)
Supplement: Supplementary file 1 [file biology-12-00496-s001.zip]

Archive with 1 entries (1 files):
- biology-2241419-supplementary.pdf
